# Supplementary material for: Temperature-dependent modulation by biaryl-based monomers of the chain length and morphology of biphenyl-based supramolecular polymers
Source: Chem Sci. 2021 Sep 6;12(39):13001–12. doi: 10.1039/d1sc03974a (PMC8513997; doi:10.1039/d1sc03974a)
Supplement: SC-012-D1SC03974A-s002 [file SC-012-D1SC03974A-s002.txt]

0.0500	95.0000	0.1900
0.0500	94.7900	0.1311
0.0500	94.5900	0.2914
0.0500	94.3800	0.0092
0.0500	94.1800	-0.0141
0.0500	93.9900	0.2333
0.0500	93.7800	0.2201
0.0500	93.5900	0.2446
0.0500	93.3700	0.2216
0.0500	93.1700	0.2669
0.0500	92.9800	0.4442
0.0500	92.7700	0.2049
0.0500	92.5800	0.0974
0.0500	92.3800	-0.0061
0.0500	92.1900	0.2078
0.0500	91.9800	0.1504
0.0500	91.7800	0.2371
0.0500	91.5800	-0.0276
0.0500	91.3900	0.4164
0.0500	91.1900	0.0865
0.0500	90.9900	0.3305
0.0500	90.7800	0.6553
0.0500	90.5700	0.3971
0.0500	90.3800	0.7349
0.0500	90.1800	0.7683
0.0500	89.9700	0.3998
0.0500	89.7700	0.4237
0.0500	89.5700	0.5830
0.0500	89.3700	0.5784
0.0500	89.1700	0.7979
0.0500	88.9800	0.4569
0.0500	88.7900	0.2566
0.0500	88.5900	0.4660
0.0500	88.3800	0.8275
0.0500	88.1800	0.7239
0.0500	87.9800	0.8118
0.0500	87.7700	0.6177
0.0500	87.5900	0.7933
0.0500	87.3900	0.3984
0.0500	87.1800	0.8645
0.0500	86.9800	0.4257
0.0500	86.7800	0.8263
0.0500	86.5900	0.8052
0.0500	86.3900	0.7961
0.0500	86.1700	0.5529
0.0500	85.9700	1.3130
0.0500	85.7800	0.9091
0.0500	85.5800	0.8126
0.0500	85.3900	1.1128
0.0500	85.1700	0.8764
0.0500	84.9800	1.1073
0.0500	84.7900	0.9275
0.0500	84.5800	1.1516
0.0500	84.3800	1.1320
0.0500	84.1800	1.1195
0.0500	83.9800	1.0836
0.0500	83.7900	1.4193
0.0500	83.5800	1.4275
0.0500	83.3800	1.3559
0.0500	83.1700	1.0532
0.0500	82.9900	1.6773
0.0500	82.7800	1.5875
0.0500	82.5800	1.4605
0.0500	82.3900	1.6403
0.0500	82.1900	1.6088
0.0500	81.9900	1.8822
0.0500	81.7800	2.0436
0.0500	81.5800	2.5474
0.0500	81.3800	3.2078
0.0500	81.1900	3.3857
0.0500	80.9800	4.1577
0.0500	80.7800	5.2610
0.0500	80.5900	6.2095
0.0500	80.3800	6.4410
0.0500	80.2000	7.2725
0.0500	79.9800	8.1851
0.0500	79.7800	8.9742
0.0500	79.5800	9.5985
0.0500	79.3800	10.2718
0.0500	79.1800	11.4436
0.0500	78.9800	12.1603
0.0500	78.7900	12.5099
0.0500	78.5900	13.0804
0.0500	78.3800	14.0140
0.0500	78.2000	15.0233
0.0500	77.9800	15.5923
0.0500	77.7800	16.1382
0.0500	77.5900	16.6571
0.0500	77.3900	17.5954
0.0500	77.1900	17.9051
0.0500	76.9700	18.6404
0.0500	76.7800	19.4189
0.0500	76.5800	19.7053
0.0500	76.3900	20.7505
0.0500	76.1800	20.9875
0.0500	75.9800	21.7708
0.0500	75.7800	22.4294
0.0500	75.5800	22.8869
0.0500	75.3700	23.3695
0.0500	75.1800	23.8370
0.0500	74.9800	24.3123
0.0500	74.7800	24.9977
0.0500	74.5900	25.3929
0.0500	74.3900	25.8418
0.0500	74.1800	26.3171
0.0500	73.9700	27.1919
0.0500	73.7800	27.6326
0.0500	73.5900	27.9349
0.0500	73.3800	28.3788
0.0500	73.1800	29.0642
0.0500	72.9700	29.5030
0.0500	72.7800	29.7121
0.0500	72.5900	30.5436
0.0500	72.3700	30.6070
0.0500	72.1800	30.9022
0.0500	71.9800	31.8549
0.0500	71.7900	32.1351
0.0500	71.5800	32.2692
0.0500	71.3700	32.8530
0.0500	71.1700	33.5155
0.0500	70.9800	33.6736
0.0500	70.7800	33.9835
0.0500	70.5800	34.6515
0.0500	70.3800	34.8691
0.0500	70.1700	35.1171
0.0500	69.9800	35.4492
0.0500	69.7900	35.9230
0.0500	69.5900	36.0246
0.0500	69.3900	36.4021
0.0500	69.1800	36.7453
0.0500	68.9900	37.4063
0.0500	68.7800	37.4679
0.0500	68.5800	37.8639
0.0500	68.3700	38.1214
0.0500	68.1900	38.6669
0.0500	67.9800	38.9508
0.0500	67.7800	39.1771
0.0500	67.5800	39.6009
0.0500	67.3800	39.7573
0.0500	67.1900	40.0377
0.0500	66.9900	40.3127
0.0500	66.7800	40.5678
0.0500	66.5900	41.0984
0.0500	66.3800	41.4548
0.0500	66.1900	41.2748
0.0500	65.9800	41.7866
0.0500	65.7800	42.1019
0.0500	65.5700	42.5497
0.0500	65.3800	42.0636
0.0500	65.1800	42.6608
0.0500	64.9800	43.0557
0.0500	64.7800	43.0692
0.0500	64.5700	43.3088
0.0500	64.3900	43.6408
0.0500	64.1800	43.7557
0.0500	63.9800	43.9613
0.0500	63.7800	44.4164
0.0500	63.5900	44.3115
0.0500	63.3900	45.0246
0.0500	63.1700	45.0281
0.0500	62.9700	45.0242
0.0500	62.7800	45.3880
0.0500	62.5800	45.3856
0.0500	62.3900	45.5937
0.0500	62.1800	45.6737
0.0500	61.9800	46.2403
0.0500	61.7800	46.2809
0.0500	61.5900	46.2906
0.0500	61.3800	46.6046
0.0500	61.1800	46.7724
0.0500	60.9700	46.7897
0.0500	60.7800	47.1401
0.0500	60.5700	47.3721
0.0500	60.3800	47.6852
0.0500	60.1700	47.5796
0.0500	59.9800	47.8352
0.0500	59.7800	48.0867
0.0500	59.5900	48.4523
0.0500	59.3800	48.2287
0.0500	59.1700	48.5557
0.0500	58.9700	48.6074
0.0500	58.7800	48.6931
0.0500	58.5800	49.0160
0.0500	58.3800	48.9510
0.0500	58.1700	48.7798
0.0500	57.9900	49.2563
0.0500	57.7800	49.4293
0.0500	57.5900	49.5874
0.0500	57.3800	49.8311
0.0500	57.1900	49.9083
0.0500	56.9900	49.9660
0.0500	56.7800	50.5765
0.0500	56.5800	50.5036
0.0500	56.3900	50.0730
0.0500	56.1900	50.5362
0.0500	55.9900	50.4728
0.0500	55.7800	50.3542
0.0500	55.5800	50.6419
0.0500	55.3900	50.7383
0.0500	55.1800	51.1803
0.0500	54.9900	51.3414
0.0500	54.7800	51.0158
0.0500	54.5800	51.5356
0.0500	54.3800	51.5214
0.0500	54.1900	51.9335
0.0500	53.9800	51.6586
0.0500	53.7800	51.6529
0.0500	53.5900	51.8155
0.0500	53.3800	51.9509
0.0500	53.1800	51.8726
0.0500	52.9800	52.3580
0.0500	52.7800	52.0190
0.0500	52.5900	52.2561
0.0500	52.3800	52.3921
0.0500	52.1800	52.5862
0.0500	51.9800	52.4124
0.0500	51.7700	52.7562
0.0500	51.5900	52.7931
0.0500	51.3900	52.4580
0.0500	51.1800	52.7049
0.0500	50.9800	53.0013
0.0500	50.7800	53.2413
0.0500	50.5800	53.1946
0.0500	50.3900	53.1856
0.0500	50.1700	53.1544
0.0500	49.9800	53.5125
0.0500	49.7900	53.6642
0.0500	49.5800	53.6058
0.0500	49.3900	53.6206
0.0500	49.1700	53.7008
0.0500	48.9800	53.5509
0.0500	48.7800	53.5865
0.0500	48.5800	53.8238
0.0500	48.3800	53.9188
0.0500	48.1700	53.7036
0.0500	47.9800	54.2705
0.0500	47.7800	53.9639
0.0500	47.5800	53.9253
0.0500	47.3700	54.3430
0.0500	47.1800	54.0603
0.0500	46.9800	54.1817
0.0500	46.7800	54.1697
0.0500	46.5800	54.3774
0.0500	46.3900	54.3992
0.0500	46.1700	54.3634
0.0500	45.9800	54.5355
0.0500	45.7800	54.3815
0.0500	45.5800	54.7618
0.0500	45.3800	54.7039
0.0500	45.1900	54.8554
0.0500	44.9800	55.0488
0.0500	44.7900	54.6988
0.0500	44.5900	55.1432
0.0500	44.3700	55.1136
0.0500	44.1800	54.8452
0.0500	43.9900	55.0770
0.0500	43.7800	55.0975
0.0500	43.5700	55.2721
0.0500	43.3800	55.2905
0.0500	43.1900	55.1222
0.0500	42.9900	55.3429
0.0500	42.7800	55.0487
0.0500	42.5700	55.5248
0.0500	42.3800	55.4065
0.0500	42.1800	55.5024
0.0500	41.9800	55.4207
0.0500	41.7800	55.5179
0.0500	41.5800	55.6240
0.0500	41.3900	55.5398
0.0500	41.1800	55.6014
0.0500	40.9900	55.7809
0.0500	40.7700	55.8381
0.0500	40.5700	55.6071
0.0500	40.3800	55.7169
0.0500	40.1900	55.5529
0.1000	94.9700	1.9781
0.1000	94.7800	0.7309
0.1000	94.1600	0.6999
0.1000	93.5700	1.0040
0.1000	92.9600	0.7427
0.1000	92.3500	0.7315
0.1000	91.7400	0.9851
0.1000	91.1400	1.0632
0.1000	90.5300	1.0653
0.1000	89.9100	1.0841
0.1000	89.3100	1.2661
0.1000	88.7100	1.3917
0.1000	88.0800	1.5422
0.1000	87.4900	1.4400
0.1000	86.8800	1.4848
0.1000	86.2800	1.4127
0.1000	85.6700	1.6860
0.1000	85.0500	1.6178
0.1000	84.4500	1.9564
0.1000	83.8400	1.7945
0.1000	83.2400	1.9271
0.1000	82.6300	2.3114
0.1000	82.0200	2.0784
0.1000	81.4100	2.4679
0.1000	80.8000	2.9705
0.1000	80.2000	4.4188
0.1000	79.5800	6.2151
0.1000	78.9800	8.2572
0.1000	78.3600	10.5163
0.1000	77.7700	12.4253
0.1000	77.1600	14.5375
0.1000	76.5500	16.2523
0.1000	75.9400	18.5993
0.1000	75.3200	19.8952
0.1000	74.7300	21.6060
0.1000	74.1300	23.5674
0.1000	73.5100	24.7650
0.1000	72.9000	26.3665
0.1000	72.2900	27.5250
0.1000	71.6900	29.1309
0.1000	71.0700	29.9992
0.1000	70.4700	31.2909
0.1000	69.8700	32.2926
0.1000	69.2600	33.7413
0.1000	68.6600	34.3895
0.1000	68.0400	35.2707
0.1000	67.4400	36.1207
0.1000	66.8400	37.3943
0.1000	66.2200	38.0498
0.1000	65.6200	38.6477
0.1000	65.0100	39.5270
0.1000	64.4000	40.2362
0.1000	63.7800	41.0789
0.1000	63.1800	41.5822
0.1000	62.5800	42.1494
0.1000	61.9500	42.6653
0.1000	61.3600	43.0899
0.1000	60.7500	43.4444
0.1000	60.1400	44.3068
0.1000	59.5300	45.0737
0.1000	58.9300	45.2410
0.1000	58.3200	45.6325
0.1000	57.7100	45.7084
0.1000	57.1100	46.4857
0.1000	56.4900	46.6257
0.1000	55.8900	47.3317
0.1000	55.2900	47.3321
0.1000	54.6800	47.4944
0.1000	54.0700	47.8356
0.1000	53.4700	48.2439
0.1000	52.8500	48.3021
0.1000	52.2500	48.6531
0.1000	51.6500	48.7588
0.1000	51.0400	48.9394
0.1000	50.4200	49.0448
0.1000	49.8100	49.4065
0.1000	49.2100	49.6975
0.1000	48.6100	49.7144
0.1000	47.9900	49.8947
0.1000	47.3900	49.9932
0.1000	46.7800	50.3019
0.1000	46.1700	50.3454
0.1000	45.5600	50.6615
0.1000	44.9500	50.6570
0.1000	44.3500	51.1133
0.1000	43.7300	50.7934
0.1000	43.1300	50.7370
0.1000	42.5300	50.8088
0.1000	41.9200	51.0729
0.1000	41.3000	51.1287
0.1000	40.6900	51.2890
0.1000	40.1000	51.2288
0.2000	95.0300	0.7858
0.2000	94.6800	1.0836
0.2000	94.0700	0.8998
0.2000	93.4700	0.8854
0.2000	92.8600	0.8308
0.2000	92.2500	1.0194
0.2000	91.6500	0.9080
0.2000	91.0200	1.0677
0.2000	90.4300	1.0041
0.2000	89.8100	1.1080
0.2000	89.2200	1.3521
0.2000	88.6100	1.2593
0.2000	88.0000	1.4671
0.2000	87.3900	1.3832
0.2000	86.7700	1.3645
0.2000	86.1800	1.3933
0.2000	85.5600	1.5451
0.2000	84.9600	1.6574
0.2000	84.3600	1.8410
0.2000	83.7400	1.6977
0.2000	83.1300	2.0323
0.2000	82.5300	1.5739
0.2000	81.9200	1.6264
0.2000	81.3200	2.0536
0.2000	80.7000	2.5914
0.2000	80.1100	2.4406
0.2000	79.4900	2.7049
0.2000	78.8900	2.4927
0.2000	78.2800	2.7513
0.2000	77.6600	3.3206
0.2000	77.0600	3.8713
0.2000	76.4500	4.6564
0.2000	75.8500	6.0176
0.2000	75.2400	7.1878
0.2000	74.6300	8.5913
0.2000	74.0100	9.7421
0.2000	73.4100	10.8813
0.2000	72.8000	12.6668
0.2000	72.1900	13.4715
0.2000	71.6000	14.9919
0.2000	71.0000	15.8492
0.2000	70.3800	17.1675
0.2000	69.7800	18.0384
0.2000	69.1600	19.2214
0.2000	68.5600	20.1449
0.2000	67.9500	20.9510
0.2000	67.3400	21.9289
0.2000	66.7400	22.3363
0.2000	66.1300	23.3662
0.2000	65.5300	23.9054
0.2000	64.9100	24.9400
0.2000	64.3000	25.4341
0.2000	63.6900	26.2503
0.2000	63.0800	26.7370
0.2000	62.4800	27.0207
0.2000	61.8800	27.5177
0.2000	61.2700	28.1481
0.2000	60.6500	28.7808
0.2000	60.0600	29.2579
0.2000	59.4500	29.5017
0.2000	58.8400	29.9087
0.2000	58.2300	30.2639
0.2000	57.6200	30.3603
0.2000	57.0100	30.6885
0.2000	56.4000	31.3512
0.2000	55.8000	31.5351
0.2000	55.1900	32.0676
0.2000	54.5900	31.9586
0.2000	53.9800	32.4162
0.2000	53.3700	32.5654
0.2000	52.7600	32.6861
0.2000	52.1600	33.3948
0.2000	51.5400	33.1093
0.2000	50.9400	33.2512
0.2000	50.3300	33.4021
0.2000	49.7300	33.2553
0.2000	49.1100	33.8080
0.2000	48.5100	33.8509
0.2000	47.9000	33.8569
0.2000	47.2900	33.8849
0.2000	46.6800	34.0794
0.2000	46.0700	34.1231
0.2000	45.4700	34.4544
0.2000	44.8600	33.9895
0.2000	44.2500	34.2615
0.2000	43.6400	34.3628
0.2000	43.0400	34.4423
0.2000	42.4200	34.2610
0.2000	41.8200	34.2930
0.2000	41.2200	34.5224
0.2000	40.6100	34.3889
0.2000	40.0000	34.2818
0.3000	95.0200	1.0236
0.3000	94.5900	1.0729
0.3000	93.9900	1.3756
0.3000	93.3700	1.4319
0.3000	92.7700	1.2325
0.3000	92.1600	0.9455
0.3000	91.5500	1.2290
0.3000	90.9500	1.3481
0.3000	90.3300	0.9945
0.3000	89.7200	1.0735
0.3000	89.1100	1.2119
0.3000	88.5100	1.2274
0.3000	87.8900	1.6112
0.3000	87.2900	1.3837
0.3000	86.6900	1.7469
0.3000	86.0700	1.5757
0.3000	85.4700	1.8383
0.3000	84.8700	1.8899
0.3000	84.2600	1.9601
0.3000	83.6400	2.1112
0.3000	83.0500	1.9323
0.3000	82.4300	2.3068
0.3000	81.8100	1.9999
0.3000	81.2100	2.1490
0.3000	80.5900	2.5923
0.3000	80.0100	2.6357
0.3000	79.3900	2.5588
0.3000	78.7800	2.7966
0.3000	78.1800	2.5453
0.3000	77.5700	2.6734
0.3000	76.9600	3.0388
0.3000	76.3600	3.3031
0.3000	75.7500	3.4812
0.3000	75.1400	3.9476
0.3000	74.5200	3.7611
0.3000	73.9300	3.9282
0.3000	73.3200	4.1108
0.3000	72.7200	4.1116
0.3000	72.1100	4.6643
0.3000	71.5000	4.5570
0.3000	70.8900	5.2841
0.3000	70.2800	5.6175
0.3000	69.6800	5.8277
0.3000	69.0700	6.1287
0.3000	68.4700	7.1566
0.3000	67.8500	7.7008
0.3000	67.2500	8.1115
0.3000	66.6300	9.2191
0.3000	66.0200	9.8851
0.3000	65.4200	10.6141
0.3000	64.8200	10.9297
0.3000	64.2000	11.8591
0.3000	63.6100	12.2456
0.3000	62.9800	12.7627
0.3000	62.3800	13.1593
0.3000	61.7700	13.6101
0.3000	61.1600	14.3883
0.3000	60.5600	14.7234
0.3000	59.9600	15.0320
0.3000	59.3500	15.0196
0.3000	58.7200	16.1728
0.3000	58.1300	15.9686
0.3000	57.5200	16.2390
0.3000	56.9100	16.3144
0.3000	56.3100	16.9408
0.3000	55.6900	16.8451
0.3000	55.0900	16.9754
0.3000	54.4800	17.1723
0.3000	53.8800	17.0935
0.3000	53.2700	17.2675
0.3000	52.6700	17.6689
0.3000	52.0600	17.9947
0.3000	51.4400	17.8782
0.3000	50.8400	18.4321
0.3000	50.2300	18.1175
0.3000	49.6200	18.4930
0.3000	49.0100	18.2132
0.3000	48.4000	18.3722
0.3000	47.8000	18.4252
0.3000	47.1800	18.1030
0.3000	46.5900	18.3574
0.3000	45.9800	18.7514
0.3000	45.3600	18.0864
0.3000	44.7600	18.7232
0.3000	44.1600	17.5783
0.3000	43.5500	17.9751
0.3000	42.9400	18.1811
0.3000	42.3300	18.0564
0.3000	41.7100	17.8420
0.3000	41.1100	17.7635
0.3000	40.5100	18.0194
0.4000	95.0000	0.5937
0.4000	94.4900	0.0109
0.4000	93.8900	0.2007
0.4000	93.2800	0.2658
0.4000	92.6800	0.5624
0.4000	92.0600	-0.0170
0.4000	91.4500	0.1314
0.4000	90.8500	0.0156
0.4000	90.2300	0.2980
0.4000	89.6300	0.6380
0.4000	89.0200	0.1682
0.4000	88.4200	0.2795
0.4000	87.8200	0.7516
0.4000	87.1900	1.0071
0.4000	86.6000	0.5608
0.4000	85.9800	0.9738
0.4000	85.3700	0.8870
0.4000	84.7600	0.9009
0.4000	84.1600	0.7759
0.4000	83.5500	0.8119
0.4000	82.9400	1.0679
0.4000	82.3400	1.4625
0.4000	81.7200	1.1609
0.4000	81.1200	1.1225
0.4000	80.5200	1.3687
0.4000	79.9100	1.5802
0.4000	79.3000	1.1937
0.4000	78.6800	1.5189
0.4000	78.0900	1.7596
0.4000	77.4800	1.9711
0.4000	76.8800	1.9956
0.4000	76.2700	1.8057
0.4000	75.6500	2.4128
0.4000	75.0500	2.3792
0.4000	74.4400	2.4547
0.4000	73.8200	3.1059
0.4000	73.2300	2.6027
0.4000	72.6100	2.9498
0.4000	72.0100	2.9020
0.4000	71.3900	3.3722
0.4000	70.8000	3.6485
0.4000	70.1800	3.6185
0.4000	69.5900	3.7825
0.4000	68.9600	3.7958
0.4000	68.3500	4.2744
0.4000	67.7600	4.4940
0.4000	67.1500	4.6204
0.4000	66.5500	4.7342
0.4000	65.9300	4.8382
0.4000	65.3300	4.7009
0.4000	64.7300	5.0604
0.4000	64.1000	5.1638
0.4000	63.5100	5.5911
0.4000	62.8800	5.8888
0.4000	62.2800	5.9518
0.4000	61.6800	5.9596
0.4000	61.0700	6.3018
0.4000	60.4600	6.3810
0.4000	59.8500	6.4352
0.4000	59.2500	6.8591
0.4000	58.6500	7.0537
0.4000	58.0300	7.1373
0.4000	57.4200	7.4201
0.4000	56.8200	7.3179
0.4000	56.2100	7.5208
0.4000	55.6000	7.5883
0.4000	55.0000	7.8742
0.4000	54.3700	7.9128
0.4000	53.7800	8.4701
0.4000	53.1700	8.0563
0.4000	52.5600	8.1696
0.4000	51.9600	8.5745
0.4000	51.3500	8.6597
0.4000	50.7400	9.0356
0.4000	50.1400	8.7415
0.4000	49.5200	8.7557
0.4000	48.9300	9.0104
0.4000	48.3200	9.2995
0.4000	47.7100	9.0659
0.4000	47.1000	9.0541
0.4000	46.4900	9.4017
0.4000	45.8800	9.3615
0.4000	45.2800	9.8007
0.4000	44.6700	9.5565
0.4000	44.0500	9.8114
0.4000	43.4500	9.7512
0.4000	42.8400	9.4213
0.4000	42.2300	10.3734
0.4000	41.6300	9.8309
0.4000	41.0100	9.4945
0.4000	40.4200	9.7536
