# Supplementary material for: Temperature-dependent modulation by biaryl-based monomers of the chain length and morphology of biphenyl-based supramolecular polymers
Source: Chem Sci. 2021 Sep 6;12(39):13001–12. doi: 10.1039/d1sc03974a (PMC8513997; doi:10.1039/d1sc03974a)
Supplement: SC-012-D1SC03974A-s004 [file SC-012-D1SC03974A-s004.m]

function cost = SolvDep_2pathways_cost(par, data, constants)

[CDcalc] = SolvDep_2pathways_simulator(par,constants,data);
cost = (data(:,3)-CDcalc);

if 1 == 0
    figure
    subplot(1,2,1)
    plot(data(:,2),data(:,3),'o','MarkerSize',3)
    hold on
    plot(data(:,2),CDcalc)
    subplot(1,2,2)
    plot(data(:,2),cost)
end

end
