# Supplementary material for: Temperature-dependent modulation by biaryl-based monomers of the chain length and morphology of biphenyl-based supramolecular polymers
Source: Chem Sci. 2021 Sep 6;12(39):13001–12. doi: 10.1039/d1sc03974a (PMC8513997; doi:10.1039/d1sc03974a)
Supplement: SC-012-D1SC03974A-s005 [file SC-012-D1SC03974A-s005.m]

%%This program fits competition between a cooperative and a isodesmic pathway
%to a series of melting curves at different concentration in a single
%solvent, using 1 CD and 1 UV channel.

clear all
close all
clc

%% load and extract data
%select the folder containing this script. Ensure the experimental data is
%saved in a folder named 'data', Similarly, create two folders named 'figures'
%and 'results' respectively. These folders will hold the files outputted by the
%system. 

Currentpath = pwd; %pwd returns the current directory

%extract filenames from 'data'-folder
data = [];
conc = [];
datasets = {'DataPhePyTA.txt','DataPhePyTA_40.txt','SelectedDataPhePyTA.txt'}
for zz = 1:3
	dataset = datasets{zz};
	data = dlmread(dataset);
	tic
	for z = 1:3
	mkdir([dataset,'_',num2str(z)]);
	%% input parameters and constants
	R = 8.3145; %gas constant J/mole/K
	PL = 1;     %cm
	nSamps = 200; %number of parameter sets

	Emono = 0; % Molar ellipticity monomers
	Eseq = 0; % Molar ellipticity sequestrated
	Epol_a = 63.2586/30e-6; % Molar ellipticity polymer (Taken from data at 26.67 ?C)
	Epol_b = 40/300e-6; % Molar ellipticity polymer (Taken from data at 26.67 ?C)

	H_BPTA = -86e3;
	S_BPTA = -155;
	NP_BPTA = 15.4e3;
	H_PhePyTA = -94e3;  
	S_PhePyTA = -220;
	NP_PhePyTA = NP_BPTA;

	c_tot = 30e-6;
	model = z;

	%% generate fit parameters
	%input sample range
	H_max = -70e3; %estimated Gibbs free energy at 0%
	H_min = -100e3;

	S_min = -100; % m value for the aggregation at low vol%
	S_max = -200; 

	%Generate sample space us latin hypercube sampling which generates evenly
	%space values between 0 and 1
	par = lhsdesign(nSamps,2);

    par(:,1) = H_min + (H_max-H_min).*par(:,1);
    par(:,2) = S_min + (S_max-S_min).*par(:,2);

    %generate enthalpies from estimated Gibbs free energies and entropies
    labels = {'H', 'S'};

    %define fitting settings
    Constants = [R, PL, Emono, Eseq, Epol_a, Epol_b, c_tot, H_BPTA, S_BPTA, NP_BPTA, H_PhePyTA, S_PhePyTA, NP_PhePyTA, model];
    max_iter = 50;
    r_check = 10e99;
    check = [];
    AllResnorm = [];
    AllParFin= [];
    AllRes = [];
    AllJacob = cell(1,1);
    Freport = [];
    Sreport = [];
    lowerbound = [H_min*ones(nSamps,1), S_min.*ones(nSamps,1)];
    upperbound = [H_max*ones(nSamps,1), S_max.*ones(nSamps,1)];
    n = 1;
    j = 1;
    tic
    %% Fitting
    while n < nSamps
        Currentpar = par(n,:);%load current parameters        
        %define optimisation options
        outputFun= @(x,optimValues,state,varargin)interuptFun(x,optimValues,state,varargin,r_check,max_iter);
        Options = optimset('MaxIter', 200, 'Display', 'iter', 'MaxFunEvals', 2000, ...
        'TolFun', 1e-15, 'TolX', 1e-15, 'Algorithm', 'levenberg-marquardt', 'OutputFcn', outputFun, 'UseParallel', true);
        %Options = optimset('MaxIter', 200, 'Display', 'iter', 'MaxFunEvals', 2000, ...
        %'TolFun', 1e-15, 'TolX', 1e-15, 'Algorithm', 'levenberg-marquardt', 'UseParallel', false);

        lb = [];%lowerbound(n,:);
        ub = [];%upperbound(n,:);

        try
            [par_fin,resnorm,residual,exitflag,output,lambda,Jacobian] =... 
            lsqnonlin(@SolvDep_2pathways_cost,Currentpar, lb,ub, Options, ...
            data, Constants);
            %check whether Aiso is within bounds
    %         if any([par_fin(6)<0, par_fin(6)>1])
    %             error('Ai is out of  bounds');
    %         end

            %save characteristics of current best fit
            if r_check > resnorm
                r_check = resnorm;
                Bestindex = n;
                check = [check, n];
                BestJacob = Jacobian;
                BestResidual = residual;
                BestExitFlag = exitflag;
            end
            clc
            display(strcat('Progress: ', num2str(n/nSamps*100), '%'));
            display(['Resnorm: ',num2str(r_check)])
            toc

            %save all succesfully optimised parameter sets
            AllResnorm = [AllResnorm; resnorm];
            Sreport = [Sreport; Currentpar];
            if ~isrow(par_fin)
                AllParFin = [AllParFin; par_fin'];
            else
                AllParFin = [AllParFin; par_fin];
            end
            AllRes = [AllRes; residual'];
            AllJacob{1,n} = Jacobian; 

            n = n + 1;
            j = 1;
        catch
            t = toc;
            if t >5400
                continue
            end
            Freport = [Freport; Currentpar];
            newpar = lhsdesign(1,2);

            newpar(:,1) = H_min + (H_max-H_min).*newpar(:,1);
            newpar(:,2) = S_min + (S_max-S_min).*newpar(:,2);

            par(n,:) = newpar;

            j = j + 1;
            if j > 1
                j = 1;
                n = n + 1;
            end
        end
    end

    %% Analysis of fit
    try
        BestPar_Fin = AllParFin(Bestindex,:);
        BestRes = AllRes(Bestindex,:);
    catch
        error('No fit was found')
    end
    storage.BestPar_Fin = BestPar_Fin;
    BestFitIndices = find(AllResnorm == r_check);

    %Check for multiple distinct minima
    if length(BestFitIndices) > 1
        all = AllParFin(BestFitIndices,:);
        diff = all - ones(size(all),1)*BestPar_Fin;
        if sum(sum(diff)) ~= 0
            warning('Multiple minima detected for' + num2str(conc) + 'C');
        end
    end

    %Find all good fits
    GoodIndices = find(AllResnorm <= 1.01*r_check);
    GoodFits = AllParFin(GoodIndices,:);
    GoodFits_log = sign(GoodFits).*log10(abs(GoodFits));
    storage.GoodFits = GoodFits; 

    %Generate some figures
    if length(GoodIndices) == 1
        warning(['No boxplot is generated because there are no fits within 5% of the best fit']);
    elseif ~isempty(GoodFits_log) && size(GoodFits_log,1)>2
        figure;                       %Create a Boxplot of goodfits
        boxplot(GoodFits_log, 'Labels', {labels});
        title('Boxplot of logarithms of fit parameters within 1% of the best fit');
        savefig([dataset,'_',num2str(z),'\2Pathways_box.fig'])
        close(gcf);
        figure;    %Create matrix plot which compares the optimized parameters.
        [S,AX,BigAx,H,HAx] = plotmatrix(GoodFits);
        title(BigAx,'comparisons of fit parameters')
        for j = 1:size(GoodFits,2)
            AX(j,1).YLabel.String = labels(j);
            AX(size(GoodFits,2),j).XLabel.String = labels(j);
        end
        savefig([dataset,'_',num2str(z),'\2Pathways_cor.fig']);
        close(gcf);
    else
        disp(['Only one distinct fit found for ', num2str(conc),'C, no boxplot generated']);
    end

    %Extract best fit parameters
    H_fit = BestPar_Fin(1);
    S_fit = BestPar_Fin(2);

    %Calculate bestfit curves
    uniquefracs = unique(data(:,1));
    for i = 1:length(uniquefracs)
        frac = uniquefracs(i);
        simT = linspace(0,100,100);
        simdat = [ones(1,100)*frac;simT]';
        [CalcCD, CalcA, CalcB, CalcP_a, CalcP_b, CalcSeq_a, CalcSeq_b] = SolvDep_2pathways_simulator(BestPar_Fin, Constants,simdat);
        figure(1);
        hold on
        plot(simT, CalcCD, '-');
        xlabel('Temperature (C)'); ylabel('Absorbance (a.u.)');
        figure(2);
        hold on
        plot(simT, CalcA,'r',simT, CalcB,'m',simT,CalcP_a,'g',simT,CalcP_b,'y',simT,CalcSeq_a,'b',simT,CalcSeq_a,simT,(CalcA+CalcP_a+CalcSeq_a),'k',simT,CalcB+CalcP_b+CalcSeq_b);
        legend('MonomerA','MonomerB', 'PolymerA', 'PolymerB','SequestratedA', 'SequestratedB','TotalA','TotalB')
        xlabel('Temperature (?C)'); ylabel('Concentration');

        %save the simulated signal
        FileID = fopen(strcat([dataset,'_',num2str(z),'\2Pathways_signal_c=_', num2str(frac), '.txt']),'wt');
        txt = sprintf('Fraction \t Absorbance signal');
        fprintf(FileID, '%s\t\r\n' ,txt);
        for j = 1:length(simT)
            DATA = [simT(j),CalcCD(j)];
            fprintf(FileID, '%5f\t%5f\n', DATA);
        end

        %species
        FileID = fopen(strcat([dataset,'_',num2str(z),'\PhePyTA_sequestration_ratio=', num2str(frac), '.txt']),'wt');
        txt = sprintf('Temperature \t MonomerA \t MonomerB \t PolymerA \t PolymerB \t SequestratedA \t SequestratedB \t TotalA \t TotalB');
        fprintf(FileID, '%s\t\r\n', txt);
        for j = 1:length(simT)
            DATA = [simT(j), CalcA(j),CalcB(j), CalcP_a(j), CalcP_b(j), CalcSeq_a(j),CalcSeq_b(j), (CalcA(j) + CalcP_a(j) + CalcSeq_a(j)),(CalcB(j) + CalcP_b(j) + CalcSeq_b(j))];
            fprintf(FileID, '%5e\t%5e\t%5e\t%5e\t%5e%5e\t%5e\t%5e\t\r\n', DATA);
        end

    end
    figure(1)
    plot(data(:,2),data(:,3),'o','MarkerSize',2)
    savefig(strcat([dataset,'_',num2str(z),'\2Pathways_Fit_c=_', num2str(frac), '.fig']));
    figure(2)
    savefig(strcat([dataset,'_',num2str(z),'\2Pathways_Speciation_c=_', num2str(frac), '.fig']));
    %perform statistics on the fit parameters
    df = -length(BestPar_Fin); %number of degrees of freedom
    for i = 1:size(data,2)
        df = df + length(data(:,1));
    end
    alpha = 0.32; %one standard deviation
    try
        ci = nlparci(BestPar_Fin, BestResidual, BestJacob, alpha); %calculates the 2*alpha% confidence interval, returns upper and lower boundaries per parameter
        tsd = tinv(1-alpha./2,df); 
        x_sd = (ci(:,2)-ci(:,1))./(2*tsd); % calculates the standard deviation for each parameter
    catch
        x_sd = zeros(size(BestPar_Fin));
    end
        storage.x_sd = x_sd;
    storage.Jacob = BestJacob; 
    storage.Constants = Constants;

    %an alternative method of determining standard deviations.
    cov = r_check./df.*inv(transpose(BestJacob)*BestJacob); %generates the covariant matrix
    xsd = sqrt(diag(cov)); %generates alternative standard deviations
    corr = zeros(size(cov));
    for i = 1:size(cov,1) %generates correlation matrix 
        for j = 1:size(cov,2)
            corr(i,j) = cov(i,j)./(sqrt(cov(i,i).*cov(j,j)));
        end
    end
    storage.cov = cov;
    storage.corr = corr;
    storage.xsd = xsd; 

    save('storage_iso.mat', '-struct','storage');

    %export parameters
    FileID = fopen(strcat([dataset,'_',num2str(z),'\2Pathways_parameters.txt']), 'wt');
    txt = sprintf('H= %5e\t+/-\t%5e\r\nS= %5e\t+/-\t%5e\r\n\nresnorm= %5e', ...
        H_fit, x_sd(1),S_fit,x_sd(2),r_check);
    fprintf(FileID,'%s\t\r\n', txt);
    fclose(FileID);
    close all
    end
end
