# Supplementary material for: Temperature-dependent modulation by biaryl-based monomers of the chain length and morphology of biphenyl-based supramolecular polymers
Source: Chem Sci. 2021 Sep 6;12(39):13001–12. doi: 10.1039/d1sc03974a (PMC8513997; doi:10.1039/d1sc03974a)
Supplement: SC-012-D1SC03974A-s006 [file SC-012-D1SC03974A-s006.m]

function [CDcalc,A,B,P_a, P_b,Seq_a,Seq_b] = SolvDep_2pathways_simulator(par,constants,data)

H_seq = par(1);
S_seq = par(2);

R = constants(1);
PL = constants(2);

Emono = constants(3);
Eseq = constants(4);
Epol_a = constants(5);
Epol_b = constants(6);

c_tot = constants(7);
H_BPTA = constants(8);
S_BPTA = constants(9);
NP_BPTA = constants(10);
H_PhePyTA = constants(11);
S_PhePyTA = constants(12);
NP_PhePyTA = constants(13);
model = constants(14);

A = zeros(size(data(:,1)));
B = zeros(size(data(:,1)));
Ke_BPTA = zeros(size(data(:,1)));
Kn_BPTA = zeros(size(data(:,1)));
Ke_PhePyTA = zeros(size(data(:,1)));
Kn_PhePyTA = zeros(size(data(:,1)));
sigma_BPTA = zeros(size(data(:,1)));
sigma_PhePyTA = zeros(size(data(:,1)));
Kseq = zeros(size(data(:,1)));

for i = 1:length(data(:,1))
    f = data(i,1);
    T = data(i,2)+273.15;
    c_BPTA = (1-f)*c_tot;
    c_PhePyTA = f*c_tot;
    
    G_BPTA = H_BPTA - T*S_BPTA;
    Gn_BPTA = G_BPTA + NP_BPTA;
    G_PhePyTA = H_PhePyTA - T*S_PhePyTA;
    Gn_PhePyTA = G_PhePyTA + NP_PhePyTA;
    
    G_seq = H_seq - T*S_seq;
    
    Ke_BPTA(i) = exp(-G_BPTA./(R*T));
    Kn_BPTA(i) = exp(-Gn_BPTA./(R*T));
    Ke_PhePyTA(i) = exp(-G_PhePyTA./(R*T));
    Kn_PhePyTA(i) = exp(-Gn_PhePyTA./(R*T));
    sigma_BPTA(i) = Kn_BPTA(i)./Ke_BPTA(i);
    sigma_PhePyTA(i) = Kn_PhePyTA(i)./Ke_PhePyTA(i);
    Kseq(i) = exp(-G_seq./(R*T));

    [A(i), B(i),count] = calcpolymerization(Ke_BPTA(i), sigma_BPTA(i), Ke_PhePyTA(i), sigma_PhePyTA(i), Kseq(i), c_BPTA, c_PhePyTA, model);
end
P_a = -sigma_BPTA.*A + sigma_BPTA.*A./(1-Ke_BPTA.*A).^2;
P_b = -sigma_PhePyTA.*B + sigma_PhePyTA.*B./(1-Ke_PhePyTA.*B).^2;

if model == 1
    Seq_a = A.*B.*Kseq;
    Seq_b = A.*B.*Kseq;
elseif model == 2
    Seq_a = A.*B.*Kseq + 2.*A.^2.*B.*Kseq.^2;
    Seq_b = A.*B.*Kseq + A.^2.*B.*Kseq.^2;
elseif model == 3
    Seq_a = A.*B.*Kseq + 2.*A.^2.*B.*Kseq.^2 + 3.*A.^3.*B.*Kseq.^3;
    Seq_b = A.*B.*Kseq + A.^2.*B.*Kseq.^2 + A.^3.*B.*Kseq.^3;

end

CDcalc = (A+B).*Emono + P_a.*Epol_a + P_b.*Epol_b + Eseq.*(Seq_a+Seq_b);
if 1 == 0 
    figure
    subplot(1,2,1)
    plot(data(:,2),A,data(:,2),P_a,data(:,2),Seq_a)
    legend('mon','pol','seq')
    subplot(1,2,2)
    plot(data(:,2),B,data(:,2),P_b,data(:,2),Seq_b)
    legend('mon','pol','seq')
end
end
